# Supplementary material for: Investigation of BRCAness associated miRNA-gene axes in breast cancer: cell-free miR-182-5p as a potential expression signature of BRCAness
Source: BMC Cancer. 2022 Jun 17;22:668. doi: 10.1186/s12885-022-09761-4 (PMC9206264; doi:10.1186/s12885-022-09761-4)
Supplement: Supplementary file 1 — Additional file 1: Supplementary Table 1. Differentially expressed (DE) miRNAs in triple negative compared with other breast cancer subtypes (GEO microarray dataset GSE19536). Supplementary Table 2. Linear regression analysis for investigating the linear effect of miR-182-5p expression on CHEK2 and RAD51 expression in breast tumors. Supplementary Table 3. Spearman correlation between miR-146a-5p and its targets. Supplementary Table 4. Spearman correlation between miR-498 and its targets. [file 12885_2022_9761_MOESM1_ESM.xlsx]

## Sheet: S. Table 1
Supplementary Table 1. Differentially expressed (DE) miRNAs in triple negative compared with other breast cancer subtypes (GEO microarray dataset GSE19536)
ID	adj.P.Val	P.Value	logFC
hsa-miR-521	2e-11	4.09e-14	2.955
hsa-miR-517c	2e-11	8.2e-14	3.438
hsa-miR-135b	1.76e-10	1.08e-12	3.944
hsa-miR-522	2.35e-10	1.93e-12	2.956
hsa-miR-519a	8.5e-10	8.69e-12	2.681
hsa-miR-29c*	1.22e-09	1.5e-11	-1.762
hsa-miR-517a	1.84e-09	2.8e-11	2.644
hsa-miR-18a	1.84e-09	3.01e-11	1.851
hsa-miR-9*	3.69e-09	6.79e-11	2.859
hsa-miR-17*	5.01e-09	1.03e-10	1.442
hsa-miR-149	1.48e-08	3.33e-10	-2.627
hsa-miR-9	2.37e-08	5.81e-10	2.8
hsa-miR-18b	4.52e-08	1.2e-09	1.663
hsa-miR-375	3.7e-07	1.06e-08	-3.145
hsa-miR-29c	8.01e-07	2.46e-08	-1.395
hsa-miR-365	8.64e-07	2.83e-08	-1.089
hsa-miR-148b	1e-06	3.48e-08	-0.997
hsa-miR-455-5p	1.25e-06	4.59e-08	1.449
hsa-miR-516a-5p	2.6e-06	1.01e-07	2.061
hsa-miR-517b	2.79e-06	1.14e-07	1.658
hsa-miR-19a	4e-06	1.72e-07	1.08
hsa-miR-26a	6.03e-06	2.78e-07	-0.861
hsa-miR-106a	6.03e-06	2.84e-07	1.153
hsa-miR-934	1.07e-05	5.27e-07	1.698
hsa-miR-17	1.51e-05	7.72e-07	1.059
hsa-miR-193b	1.83e-05	9.74e-07	-1.196
hsa-miR-19b	2.94e-05	1.62e-06	0.782
hsa-miR-10b	3.58e-05	2.05e-06	-1.133
hsa-miR-190b	4.2e-05	2.49e-06	-1.867
hsa-miR-331-3p	6.14e-05	3.77e-06	-0.819
hsa-miR-10a	6.72e-05	4.26e-06	-1.796
hsa-miR-10b*	7.35e-05	4.81e-06	-0.914
hsa-miR-92a	8.56e-05	5.78e-06	0.779
hsa-miR-493*	0.000181	1.29e-05	-1.144
hsa-miR-34a	0.000181	1.3e-05	-0.676
hsa-miR-20a	0.000183	1.35e-05	0.983
hsa-miR-362-5p	0.000197	1.53e-05	0.678
hsa-miR-449a	0.000197	1.53e-05	-3.191
hsa-miR-199a-5p	0.000209	1.66e-05	-1.169
hsa-miR-342-3p	0.000231	1.89e-05	-1.381
hsa-miR-106b*	0.000355	2.97e-05	0.94
hsa-miR-532-3p	0.000393	3.37e-05	0.644
hsa-miR-455-3p	0.000393	3.45e-05	1.027
hsa-miR-214*	0.000433	3.89e-05	-1.165
hsa-miR-34b*	0.000565	5.2e-05	-0.668
hsa-miR-342-5p	0.000663	6.24e-05	-1.292
hsa-miR-518e*	0.000702	6.74e-05	0.962
hsa-miR-214	0.000726	7.16e-05	-1.02
hsa-miR-15b*	0.000726	7.27e-05	0.828
hsa-miR-29b-2*	0.00075	7.67e-05	-1.089
hsa-miR-26b	0.000763	7.96e-05	-0.867
hsa-miR-199b-3p	0.000828	8.8e-05	-1.018
hsa-miR-34c-5p	0.000959	0.000108	-1.107
hsa-miR-525-5p	0.000959	0.000109	0.768
hsa-miR-499-5p	0.000959	0.00011	-1.193
hsa-miR-500*	0.000959	0.00011	0.548
hsa-miR-335	0.00144	0.000168	-1.042
hsa-miR-20b	0.00154	0.000183	0.822
hsa-miR-155	0.00155	0.000187	1.145
hsa-miR-10a*	0.00166	0.000203	-1.472
hsa-miR-130a	0.0018	0.000226	0.729
hsa-miR-505*	0.0018	0.000228	0.756
hsa-miR-885-5p	0.00191	0.000246	1.28
hsa-miR-505	0.00192	0.000251	0.636
hsa-miR-502-5p	0.0022	0.000293	0.567
hsa-miR-450a	0.00222	0.0003	-0.889
hsa-let-7e	0.00229	0.000317	-0.719
hsa-miR-625	0.00229	0.000319	-1.071
hsa-miR-34a*	0.00235	0.000332	-0.64
hsa-miR-532-5p	0.00238	0.000341	0.528
hsa-miR-145	0.00242	0.000352	-0.863
hsa-miR-106b	0.00256	0.000381	0.609
hsa-miR-146a	0.00256	0.000383	1.016
hsa-let-7c	0.00256	0.000388	-0.825
hsa-miR-193a-5p	0.00256	0.000393	-0.753
hsa-miR-19b-1*	0.00293	0.000455	0.746
hsa-miR-152	0.00306	0.000482	-0.747
hsa-miR-26b*	0.00317	0.000505	-0.644
hsa-miR-143	0.00341	0.000551	-0.769
hsa-miR-193a-3p	0.00353	0.00058	-0.744
hsa-miR-93*	0.00353	0.000585	0.606
hsa-miR-92a-1*	0.00356	0.000598	0.633
hsa-miR-146b-5p	0.00359	0.000609	0.829
hsa-miR-489	0.00403	0.000693	-1.257
hsa-miR-125a-5p	0.00407	0.000708	-0.718
hsa-miR-199b-5p	0.00434	0.000768	-1.005
hsa-miR-382	0.00434	0.000772	-0.805
hsa-miR-22*	0.00442	0.000796	-0.615
hsa-let-7b	0.00467	0.00085	-0.846
hsa-miR-378	0.00489	0.0009	0.725
hsa-miR-224	0.00491	0.000913	1.794
hsa-miR-650	0.00493	0.000928	1.113
hsa-miR-518f*	0.00616	0.00117	0.607
hsa-miR-378*	0.00644	0.00124	0.89
hsa-miR-93	0.00671	0.00131	0.536
hsa-miR-629	0.00671	0.00132	-0.664
hsa-miR-376a*	0.00694	0.00138	-0.673
hsa-miR-16-2*	0.00694	0.00139	0.584
hsa-miR-103	0.00743	0.0015	-0.554
hsa-miR-425	0.00791	0.00163	-0.62
hsa-miR-191	0.00791	0.00164	-0.767
hsa-miR-409-3p	0.00791	0.00165	-0.872
hsa-miR-369-5p	0.00818	0.00172	-0.688
hsa-miR-502-3p	0.0082	0.00174	0.408
hsa-miR-183	0.00835	0.00179	-1.017
hsa-miR-193b*	0.00991	0.00215	-0.528
hsa-miR-136*	0.01	0.00219	-0.735
hsa-miR-542-5p	0.0101	0.00223	-0.62
hsa-miR-584	0.0102	0.00228	0.686
hsa-miR-154	0.0108	0.00243	-0.724
hsa-miR-411	0.0108	0.00245	-0.759
hsa-miR-22	0.0111	0.00255	-0.489
hsa-miR-487b	0.0112	0.0026	-0.614
hsa-miR-145*	0.0113	0.00264	-0.681
hsa-miR-223	0.012	0.00283	0.804
hsa-miR-423-3p	0.0136	0.00323	-0.481
hsa-let-7e*	0.014	0.00334	-0.612
hsa-miR-654-3p	0.014	0.00341	-0.776
hsa-miR-182	0.014	0.00341	1.834
hsa-miR-410	0.014	0.00343	-0.766
hsa-miR-21	0.0142	0.00351	-0.495
hsa-miR-628-5p	0.0149	0.00372	-0.536
hsa-miR-181a*	0.0156	0.00393	-0.682
hsa-miR-337-5p	0.0158	0.004	-0.658
hsa-miR-222	0.0165	0.00422	0.774
hsa-miR-758	0.0173	0.00448	-0.728
hsa-miR-142-5p	0.0173	0.00448	0.916
hsa-miR-498	0.0173	0.00453	1.037
hsa-miR-628-3p	0.0185	0.00487	-0.428
hsa-miR-101*	0.0188	0.005	-0.57
hsa-miR-423-5p	0.0191	0.00513	-0.451
hsa-miR-99b	0.0191	0.00515	-0.524
hsa-miR-155*	0.0201	0.0055	0.537
hsa-miR-542-3p	0.0201	0.00551	-0.651
hsa-miR-574-3p	0.0205	0.00565	-0.423
hsa-miR-96	0.0205	0.00569	-0.923
hsa-miR-20a*	0.0206	0.00577	0.637
hsa-miR-501-3p	0.0208	0.00587	0.538
hsa-miR-154*	0.0216	0.00613	-0.701
hsa-miR-409-5p	0.0216	0.00618	-0.69
hsa-miR-379	0.0222	0.00639	-0.664
hsa-miR-548d-5p	0.0288	0.00837	0.49
hsa-miR-184	0.0293	0.00857	-1.411
hsa-miR-127-3p	0.0294	0.00867	-0.74
hsa-miR-299-5p	0.0302	0.00896	-0.662
hsa-miR-337-3p	0.0323	0.00963	-0.701
hsa-let-7a	0.0327	0.00984	-0.583
hsa-miR-376a	0.0345	0.0104	-0.649
hsa-miR-361-5p	0.0358	0.0109	-0.358
hsa-miR-615-3p	0.0377	0.0116	-0.817
hsa-miR-768-5p	0.0378	0.0117	-0.54
hsa-miR-539	0.0415	0.0129	-0.471
hsa-miR-107	0.0421	0.0132	-0.438
hsa-miR-516b	0.0421	0.0132	0.603
hsa-miR-25	0.0433	0.0137	0.408
hsa-miR-362-3p	0.0449	0.0143	0.476
hsa-miR-142-3p	0.0473	0.0152	0.807
hsa-miR-656	0.0476	0.0154	-0.388
hsa-miR-329	0.0482	0.0157	-0.529

## Sheet: S. Table 2
Supplementary Table 2. Linear regression analysis for investigating the linear effect of miR-182-5p expression on CHEK2 and RAD51 expression in breast tumors.
X=miR-182-5p	CHECK2	RAD51
Best-fit values
Slope	-0.3026	-1.793
Y-intercept	1.481	7.806
X-intercept	4.893	4.355
1/slope	-3.305	-0.5578
Std. Error
Slope	0.09544	0.7843
Y-intercept	0.1642	1.349
95% Confidence Intervals
Slope	-0.4915 to -0.1136	-3.345 to -0.2399
Y-intercept	1.155 to 1.806	5.135 to 10.48
X-intercept	3.299 to 11.32	2.620 to 25.58
Goodness of Fit
R square	0.07612	0.04106
Sy.x	1.397	11.48
Is slope significantly non-zero?
F	10.05	5.224
DFn, DFd	1, 122	1, 122
P value	0.0019	0.024
Equation	Y = -0.3026*X + 1.481	Y = -1.793*X + 7.806

## Sheet: S. Table 3
Supplementary Table Spearman correlation between miR-146a-5p and its targets
	2^-ΔΔct miR-146 vs. 2^-ΔΔct BRCA2	2^-ΔΔct miR-146 vs. 2^-ΔΔct BRCA1
Spearman r
r	-0.09685	-0.1206
95% confidence interval	-0.2686 to 0.08085	-0.2907 to 0.05697
R squared	0.00938	0.01453
P value
P (two-tailed)	0.2846	0.1823
P value summary	ns	ns
Significant? (alpha = 0.05)	No	No
Number of XY Pairs	124	124

## Sheet: S. Table 4
Supplementary Table 4. Spearman correlation between miR-498 and its targets
	2^-ΔΔct miR-498 vs. 2^-ΔΔct BRIP	2^-ΔΔct miR-498 vs. 2^-ΔΔct RAD	2^-ΔΔct miR-498 vs. 2^-ΔΔct BRCA1	2^-ΔΔct miR-498 vs. 2^-ΔΔct BARD
Spearman r
r	-0.04743	-0.008536	0.007477	0.1732
95% confidence interval	-0.2219 to 0.1300	-0.1846 to 0.1680	-0.1691 to 0.1836	-0.003181 to 0.3392
R squared	0.00225	7.286e-05	5.59e-05	0.03001
P value
P (two-tailed)	0.6009	0.925	0.9343	0.0543
P value summary	ns	ns	ns	ns
Significant? (alpha = 0.05)	No	No	No	No
Number of XY Pairs	124	124	124	124
